# Supplementary material for: Volume of hepatoid component and intratumor M2 macrophages predict prognosis in patients with hepatoid adenocarcinoma of the stomach
Source: Gastric Cancer. 2024 Nov 3;28(1):41–50. doi: 10.1007/s10120-024-01562-x (PMC11706836; doi:10.1007/s10120-024-01562-x)
Supplement: Supplementary file 2 — Supplementary file2 (XLSX 41 KB) [file 10120_2024_1562_MOESM2_ESM.xlsx]

## Sheet: Supplementary Table 1.
Table 1. Primary antibodies used for immunohistochemical staining
Antibody	Clone	Company	Dilution
MLH1	G168-15	BD Bioscience	01:50:00
PMS2	A16-4	BD Bioscience	1:200
MSH2	Ab-2	Calbiochem	1:100
MSH6	EP49	Dako	1:100
CD163	10D6	Leica Biosystems	1:100
CD8	4B11	Leica Biosystems	pre-dilution
CSF-1	EP1179Y	abcam	1:100
AFP	-	Dako	1:400

## Sheet: Supplementary Table 2(a).
Table 2 (a). Comparison of clinicopathological features between the high and low M2 macrophage groups in EC
	M2 high in EC	M2 low in EC	p-value
	n=7	n=8
Age			0.0144*
mean (range)	78.7 (69–87)	69 (52–86)
Sex			0.4356
Male	5 (71%)	7 (88%)
Female	2 (29%)	1 (12%)
Size			0.9192
mean (range), cm	6.8 (2.6–16.0)	6.0 (3.5–8.7)
Invasion depth			0.8761
pT1-2	2 (29%)	2 (25%)
pT3-4	5 (71%)	6 (75%)
Lymphatic permeation			0.8327
(−)	4 (57%)	5 (63%)
(+)	3 (43%)	3 (37%)
Vasucular invasion			0.2507
(−)	0 (0%)	1 (13%)
(+)	7 (100%)	7 (87%)
Lymph node metastasis			0.9192
(−)	1 (14%)	1 (13%)
(+)	6 (86%)	7 (87%)
Liver metastasis			0.4455
(−)	3 (43%)	5 (63%)
(+)	4 (57%)	3 (37%)
Stage			0.1787
I-II	3 (43%)	1 (13%)
III-IV	4 (57%)	7 (87%)
*Significant.

## Sheet: Supplementary Table 2(b).
Table 2 (b). Comparison of clinicopathological features between the high and low M2 macrophage groups in TC
	M2 high in TC	M2 low in TC	p-value
	n=17	n=18
Age			0.3941
mean (range)	74 (57–87)	69 (52–86)
Sex			0.5199
Male	13 (76%)	12 (67%)
Female	4 (24%)	6 (34%)
Size			0.0059*
mean (range), cm	6.5 (2.6–16.0)	4.7 (2.0–10.5)
Invasion depth			0.1893
pT1-2	4 (24%)	8 (44%)
pT3-4	13 (76%)	10 (56%)
Lymphatic permeation			0.8619
(−)	8 (47%)	9 (50%)
(+)	9 (53%)	9 (50%)
Vasucular invasion
(−)	4 (24%)	5 (28%)	0.7736
(+)	13 (76%)	13 (72%)
Lymph node metastasis			0.9148
(−)	5 (29%)	5 (28%)
(+)	12 (71%)	13 (72%)
Liver metastasis			0.3913
(−)	11 (64%)	14 (78%)
(+)	6 (36%)	4 (22%)
Stage			0.4035
I-II	8 (47%)	11 (61%)
III-IV	9 (53%)	7 (39%)
*Significant.

## Sheet: Supplementary Table 3(a).
Table 3 (a). Comparison of clinicopathological features between the high and low CSF-1 expression groups in EC
	CSF-1 high in EC	CSF-1 low in EC	p-value
	n=2	n=13
Age			0.6003
mean (range)	71 (67–75)	76 (52–87)
Sex			0.3255
Male	2 (100%)	10 (77%)
Female	0 (0%)	3 (23%)
Size			0.3255
mean (range), cm	5.5 (5–6)	6.0 (2.6–16.0)
Invasion depth			0.6003
pT1-2	1 (50%)	4 (31%)
pT3-4	1 (50%)	9 (69%)
Lymphatic permeation			0.065
(−)	0 (0%)	8 (62%)
(+)	2 (100%)	5 (38%)
Vasucular invasion			-
(−)	0 (0%)	0 (0%)
(+)	2 (100%)	13 (100%)
Lymph node metastasis			0.4319
(−)	0 (0%)	2 (15%)
(+)	2 (100%)	11 (85%)
Liver metastasis			0.7585
(−)	1 (50%)	8 (62%)
(+)	1 (50%)	5 (38%)
Stage			0.6003
I-II	1 (50%)	4 (31%)
III-IV	1 (50%)	9 (69%)
*Significant.

## Sheet: Supplementary Table 3(b).
Table 3 (b). Comparison of clinicopathological features between the high and low CSF-1 expression groups in TC
	CSF-1 high in TC	CSF-1 low in TC	p-value
	n=6	n=29
Age			0.4077
mean (range)	66 (52–76)	72 (49–87)
Sex			0.3697
Male	5 (83%)	19 (66%)
Female	1 (17%)	10 (34%)
Size			0.459
mean (range), cm	5.0 (3.5–5.5)	5.5 (2.0–16)
Invasion depth			0.0735
pT1-2	4 (67%)	8 (28%)
pT3-4	2 (33%)	21 (72%)
Lymphatic permeation			0.4077
(−)	4 (67%)	14 (48%)
(+)	2 (33%)	15 (52%)
Vasucular invasion			0.5631
(−)	1 (17%)	8 (28%)
(+)	5 (83%)	21 (72%)
Lymph node metastasis			0.459
(−)	1 (17%)	9 (31%)
(+)	5 (83%)	20 (69%)
Liver metastasis			0.459
(−)	5 (83%)	20 (69%)
(+)	1 (17%)	9 (31%)
Stage			0.4992
I-II	4 (67%)	15 (52%)
III-IV	2 (33%)	14 (48%)
*Significant.

## Sheet: Supplementary Table 4(a).
Table 4 (a). Comparison of clinicopathological features between the high and low CD8+ TIL groups in HC
	TILs high in HC	TILs low in HC	p-value
	n=27	n=29
Age			0.0619
mean (range)	72.4 (49-87)	67.6 (52-86)
Sex			0.6429
Male	20 (74%)	23 (79%)
Female	7 (26%)	6 (21%)
Size			0.1987
mean (range), cm	6.16 (2.0–12.0)	5.53 (2.2–16.3)
Invasion depth			0.6403
pT1-2	9 (33%)	8 (27%)
pT3-4	18 (67%)	21 (73%)
Lymphatic permeation			0.432
(−)	14 (52%)	12 (41%)
(+)	13 (48%)	17 (59%)
Vasucular invasion			0.0160*
(−)	10 (37%)	3 (10%)
(+)	17 (63%)	26 (90%)
Lymph node metastasis			0.0499*
(−)	11 (41%)	5 (17%)
(+)	16 (59%)	24 (83%)
Liver metastasis			0.0017*
(−)	22 (81%)	12 (41%)
(+)	5 (19%)	17 (59%)
Stage			0.0070*
I-II	18 (67%)	9 (31%)
III-IV	9 (33%)	20 (69%)
*Significant.

## Sheet: Supplementary Table 4(b).
Table 4 (b). Comparison of clinicopathological features between the high and low CD8+ TIL groups in EC
	TILs high in EC	TILs low in EC	p-value
	n=7	n=8
Age			0.8327
mean (range)	76.7 (67–87)	72.6 (52–86)
Sex			0.4356
Male	5 (71%)	7 (88%)
Female	2 (29%)	1 (12%)
Size			0.0701
mean (range), cm	6.10 (4.0–8.7)	5.76 (2.6–16.0)
Invasion depth			0.8327
pT1-2	3 (43%)	3 (38%)
pT3-4	4 (57%)	5 (62%)
Lymphatic permeation			0.7819
(−)	3 (43%)	4 (50%)
(+)	4 (57%)	4 (50%)
Vasucular invasion
(−)	0 (0%)	0 (0%)	-
(+)	7 (100%)	8 (100%)
Lymph node metastasis			0.2507
(−)	0 (0%)	1 (12%)
(+)	7 (100%)	7 (88%)
Liver metastasis			0.0493*
(−)	6 (86%)	3 (38%)
(+)	1 (14%)	5 (62%)
Stage			0.4635
I-II	3 (43%)	2 (25%)
III-IV	4 (57%)	6 (75%)
*Significant.

## Sheet: Supplementary Table 4(c).
Table 4 (c). Comparison of clinicopathological features between the high and low CD8+ TIL groups in TC
	TILs high in TC	TILs low in TC	p-value
	n=17	n=18
Age			0.615
mean (range)	72.2 (52–87)	69.3 (49–86)
Sex			0.2254
Male	10 (59%)	14 (78%)
Female	7 (41%)	4 (22%)
Size			0.3913
mean (range), cm	5.29 (2.0–8.7)	5.87 (2.6–16.0)
Invasion depth			0.4032
pT1-2	7 (41%)	5 (28%)
pT3-4	10 (59%)	13 (72%)
Lymphatic permeation			0.615
(−)	8 (47%)	10 (56%)
(+)	9 (53%)	8 (44%)
Vasucular invasion			0.2047
(−)	6 (35%)	3 (17%)
(+)	11 (65%)	15 (83%)
Lymph node metastasis			0.9148
(−)	5 (29%)	5 (28%)
(+)	12 (71%)	13 (72%)
Liver metastasis			0.0279*
(−)	15 (88%)	10 (56%)
(+)	2 (12%)	8 (44%)
Stage			0.0599
I-II	12 (71%)	7 (39%)
III-IV	5 (29%)	11 (61%)
*Significant.

## Sheet: Supplementary Table 5.
Table 5. Comparison of clinicopathological features between the high and low AFP expression groups.
	AFP high	AFP low	p-value
	n=18	n=38
Age			0.53
mean (range)	67 (49–86)	71 (53–86)
Sex			0.577
Male	13 (72%)	30 (79%)
Female	5 (28%)	8 (21%)
Size			0.030＊
mean (range), cm	5.5 (2.4–16.3)	6.0 (2.0–10.8)
Invasion depth			0.772
pT1-2	5 (28%)	12 (32%)
pT3-4	13 (72%)	26 (68%)
Lymphatic permeation			0.712
(−)	9 (50%)	17 (45%)
(+)	9 (50%)	21 (55%)
Vasucular invasion			0.424
(−)	3 (17%)	10 (26%)
(+)	15 (83%)	28 (74%)
Lymph node metastasis			0.587
(−)	6 (33%)	10 (26%)
(+)	12 (67%)	28 (74%)
Liver metastasis			0.086
(−)	8 (44%)	26 (68%)
(+)	10 (56%)	12 (32%)
Stage			0.336
I-II	7 (39%)	20 (53%)
III-IV	11 (61%)	18 (47%)
*Significant.
